# Supplementary material for: Minimizing population health loss due to scarcity in OR capacity: validation of quality of life input
Source: BMC Med Res Methodol. 2023 Jan 31;23:31. doi: 10.1186/s12874-022-01818-z (PMC9887555; doi:10.1186/s12874-022-01818-z)
Supplement: Supplementary file 2 — Additional file 2: Table S1. Descriptions in the Delphi round to introduce the procedures. [file 12874_2022_1818_MOESM2_ESM.zip]

Archive with 1 entries (1 files):
- Additional file 2_Table S1.docx
